# Supplementary material for: Physiological, Genomic and Transcriptomic Analyses Reveal the Adaptation Mechanisms of Acidiella bohemica to Extreme Acid Mine Drainage Environments
Source: Front Microbiol. 2021 Jul 8;12:705839. doi: 10.3389/fmicb.2021.705839 (PMC8298002; doi:10.3389/fmicb.2021.705839)
Supplement: Supplementary file 1 [file Table_1.XLSX]

## Sheet: Sheet1
Supplementary Table 5. Genes and enzymes related to main metabolism and stress response in A. bohemica draft genome and corresponding FPKM values
Pathway		Gene name	Abbreviation	KO	KOG	FPKM
Embden-Meyerhoff pathway		Hexokinase	HK	K00844		114
		Phosphoglucomutase	pgm	K01835	COG0033	218.83
		Glucose-6-phosphate isomerase	GPI	K01810	COG0166	224.27
		6-phosphofructokinase 1	pfkA	K00850	COG0205	139.01
		Fructose-bisphosphate aldolase, class II	FBA	K01624	COG0191	643.17
		Glyceraldehyde 3-phosphate dehydrogenase	GAPDH	K00134	COG0057	2062.66
		Phosphoglycerate kinase	PGK	K00927	COG0126	495.48
		2,3-bisphosphoglycerate-independent phosphoglycerate mutase	gpmI	K15633	COG0696	273.95
		Probable phosphoglycerate mutase	gpmB	K15634	COG0406	62.33
		Enolase	ENO	K01689	COG0148	347.03
		Pyruvate kinase	PK	K00873	COG0469	342.8
		Triosephosphate isomerase (TIM)	TPI	K01803	COG0149	416.46
Hexose monophosphate pathway		Glucose-6-phosphate 1-dehydrogenase	G6PD	K00036	COG0364	256.07
		6-phosphogluconolactonase	PGLS	K01057	COG0363	317.87
		6-phosphogluconate dehydrogenase	PGD	K00033	COG0362, COG1023	761.69
		Ribose 5-phosphate isomerase A	rpiA	K01807	COG0120	99.73
		Ribose 5-phosphate isomerase B	rpiB	K01808	COG0698	1.61
		Transketolase	tkt	K00615	COG0021	323.34
		Transaldolase	tal	K00616	COG0176	1093.07
		Ribulose-phosphate 3-epimerase	rpe	K01783	COG0036	97.87
Pyruvate oxidation		Pyruvate dehydrogenase E1 component alpha subunit	PDHA	K00161	COG1071	543.51
		Pyruvate dehydrogenase E1 component beta subunit	PDHB	K00162	COG0022	187.7
		Pyruvate dehydrogenase E2 component	DLAT	K00627	COG0508	454.43
		Dihydrolipoamide dehydrogenase	DLD	K00382	COG1249	1228.43
TCA cycle		Citrate synthase	CS	K01647	COG0372	458.96
		Aconitate hydratase	ACO	K01681	COG0065, COG1048	804.74
		Isocitrate dehydrogenase (NAD+)	IDH3	K00030	COG0473	478.72
		Isocitrate dehydrogenase	IDH1	K00031	COG0538	226.25
		2-oxoglutarate dehydrogenase E1 component	OGDH	K00164	COG0567	197.1
		2-oxoglutarate dehydrogenase E2 component	DLST	K00658	COG0508	712.45
		Dihydrolipoamide dehydrogenase	DLD	K00382	COG1249	1228.43
		Succinyl-CoA synthetase alpha subunit	LSC1	K01899		136.71
		Succinyl-CoA synthetase beta subunit	LSC2	K01900		276.59
		Succinate dehydrogenase (ubiquinone) flavoprotein subunit	SDHA	K00234	COG1053	604.87
		Succinate dehydrogenase (ubiquinone) iron-sulfur subunit	SDHB	K00235	COG0479	798.46
		Succinate dehydrogenase (ubiquinone) cytochrome b560 subunit	SDHC	K00236	COG2009	413.34
		Malate dehydrogenase	MDH2	K00026	COG0114	1116.43
		Pyruvate carboxylase	PC	K01958	COG1038	175.98
		Phosphoenolpyruvate carboxykinase (ATP)	pckA	K01610	COG1866	1197.99
Glyoxylate pathway		Isocitrate lyase	aceA	K01637	COG2224	1388.77
		Malate synthase	aceB	K01638	COG2225	1029
Acetate production		Acetyl-CoA hydrolase	ACH1	K01067	COG0427	292.99
Ethanol fermentation		Aldehyde dehydrogenase (NAD+)	ALDH	K00128	COG1012	346.05
		Aldehyde dehydrogenase (NAD(P)+)		K00129	COG1012	26.44
		Alcohol dehydrogenase, propanol-preferring	adhP	K13953	COG1064	96.83
		S-(hydroxymethyl)glutathione dehydrogenase / alcohol dehydrogenase	frmA	K00121	COG1062	591.08
		Pyruvate decarboxylase	PDC	K01568	COG3961	106.96
Lactate fermentation		L-lactate dehydrogenase	LDH	K00016	COG0039	372.61
Formaldehyde assimilation, xylulose monophosphate pathway		Alcohol oxidase	MOX	K17066		2.87
		Dihydroxyacetone synthase	DAS	K17100		5.21
		Triose/dihydroxyacetone kinase / FAD-AMP lyase (cyclizing)	DAK	K00863	COG2376	30.1
		Fructose-bisphosphate aldolase, class II	FBA	K01624	COG0191	643.17
		Fructose-1,6-bisphosphatase I	FBP	K03841	COG0158	511.43
Carbohydrates degradation		Alpha-glucosidase	malZ;GH31	K01187	COG0366	8.35
		Beta-glucosidase	GH1;GH39	K01188		240.15
		Alpha-amylase	AMY;GH57	K01176		16.4
		Glucoamylase	SGA1;GH15	K01178		8.21
		Endoglucanase		K01179		84.9
		Glycogen debranching enzyme	AGL	K01196		57.68
		Glycerol-3-phosphate dehydrogenase	glpA	K00111		92.57
		Glycerol kinase	glpK	K00864		36.79
Nitrogen metabolism		MFS transporter, NNP family, nitrate/nitrite transporter	NRT	K02575	COG2223	86.14
		Nitronate monooxygenase	ncd2	K00459	COG2070	593.08
		Nitrate reductase (NAD(P)H)	NR	K10534		91.24
		Nitrite reductase (NAD(P)H)	NIT-6	K17877		118.81
		Glutamine syntheta	glnA	K01915	COG0174	443.74
		Glutamate synthase (NADPH/NADH)	GLT1	K00264		121.5
Sulfur metabolism		Sulfate adenylyltransferase	sat	K00958	COG2046	208.33
		Adenylylsulfate kinase	cysC	K00860	COG0529	236.68
		Phosphoadenosine phosphosulfate reductase	cysH	K00390	COG0175	46.51
		Sulfite reductase (NADPH) flavoprotein alpha-component	cysJ	K00380	COG0369	144.67
		Sulfite reductase (NADPH) hemoprotein beta-component	cysI	K00381	COG0155	67.73
		3'(2'), 5'-bisphosphate nucleotidase	cysQ	K01082	COG1218	130.93
		Sulfite oxidase	SUOX	K00387		345.11
		Thiosulfate/3-mercaptopyruvate sulfurtransferase	TST	K01011	COG2897	11.8
		Cysteine synthase A	cysK	K01738	COG0031	421.55
		O-acetylhomoserine/O-acetylserine sulfhydrylase	MET17	K17069	COG2873	120.94
Iron uptake and utilization		High-affinity iron transporter	FTR, FTH1	K07243		774.95
		Ferric reductase	FRE		KOG0039
		Iron transport multicopper oxidase	FET3_5	K19791		570.7
		Low-affinity ferrous iron transport protein	FET4	K19792		352.81
		Metal iron transporter	SMF	K12346		39.91
		Copper chaperone	ATX1	K07213		219.58
		Cu2+-exporting ATPase	CCC2,copA	K17686		55.97
		Vacuolar Fe2+/Mn2+ transporter	CCC1
		Metal cation transporter, zinc transporter	COT1	K14688		402.89
		Iron-regulated transcriptional activator	AFT1/2
		Frataxin	Yfh1	K19054		167.49
		Glutaredoxin 3	GLRX3	K03676		278.58
		Monothiol glutaredoxin	grxD/GLRX5	K07390		385.07
		BolA protein	bolA	K05527		46.27
		Mitochondrial iron transporter	MRS3/4	K15113		112.71
		Mitochondrial ABC transporter ATM	ABC.ATM
		Importin-5	IPO5	K20222		74.87
		Exportin-5	XPO5	K14289		23.46
Heavy metal transport and detoxification		Copper chaperone for superoxide dismutase	CCS	K04569		104.98
		Copper-transporting ATPase, similar to copper-transportin			KOG0207
		Cu2+-exporting ATPase	copB	K01533		86.92
		Zinc transporter	ZIP	K07238		33.95
		Magnesium transporter	ALR	K16073		31.84
Heavy metal transport and detoxification		Magnesium transporter	MRS2	K16075		146.43
		Potassium transporter			KOG1341
		Arsenate reductase	Arc2		NOG87067
		Arsenite-transporting ATPase	ArsA	K01551		63.96
		Arsenite efflux transporter	ArsB		COG0798
		Arsenite transporter	ACR3	K03325		381.31
		Arsenical resistance protein	ArsH	K11811		92.44
		Mercuric reductase			COG1249
		MFS multidrug transporter			KOG2615
		High affinity Ca2+/Mn2+ P-type ATPase			KOG0202
		Calcium transporter			KOG4473
		Fe2+/Zn2+ regulated transporter			KOG1558
		Siderochrome-iron transporter			KOG0254
		Cation efflux family protein			KOG1483
		Cation transporter			KOG1341
Low pH resistance	Inside-positive potential	H+-transporting ATPase	PMA1	K01535		1243.11
		KUP system potassium uptake protein	kup	K03549		202.54
		Membrane bound cation transporter			KOG1397
	Buffering	CDK inhibitor PHO81	PHO81	K06653		127.31
		MFS transporter, PHS family, inorganic phosphate transporter	PHO84	K08176		88.77
		Phosphate transporter	PHO87_91	K14430		83.34
		CDK inhibitor PHO81	PHO81	K06653		127.31
		MFS transporter, PHS family, inorganic phosphate transporter	PHO84	K08176		88.77
		Phosphate transporter	PHO87_91	K14430		83.34
		Protein kinase A	PKA	K04345		102.57
		Serine/threonine protein kinase SCH9	SCH9	K19800		134.11
		Sodium-dependent phosphate transporter	PHO89	K14640		26.77
		Inorganic phosphate transport protein	PHO88		KOG4554
	Antiporter/symporter	Ca2+:H+ antiporter	chaA	K07300	KOG1397	105.86
		Sodium/hydrogen exchanger	NHE6_7	K12041		54.96
		MFS transporter, SP family, general alpha glucoside: H+ symporter	MAL	K08141		54.63
		Urea-proton symporter	DUR3	K20989		197.56
	Organic acid degradation	Propionyl-CoA synthetase	prpE	K01908		62.3
		Acetyl-CoA synthetase	ACSS	K01895		470
	DNA and protein repair	Molecular chaperone DnaK	dnaK	K04043		1064.73
		Molecular chaperone DnaJ	dnaJ	K03686		309.48
		Histone chaperone ASF1	ASF1	K10753		68.67
		Molecular chaperone HscB	hscB	K04082		34.64
		Molecular chaperone GrpE	GRPE	K03687		249.6
		Proteasome assembly chaperone 3	PSMG3	K11877		18.74
		Molecular chaperone HtpG	HSP90A	K04079		4957.93
